# Supplementary material for: Design and Synthesis of New α-hydroxy β-fluoro/β-trifluoromethyl and Unsaturated Phosphonates from Carbohydrate-Derived Building Blocks via Pudovik and Horner–Wadsworth–Emmons Reactions
Source: Molecules. 2022 Aug 24;27(17):5404. doi: 10.3390/molecules27175404 (PMC9457578; doi:10.3390/molecules27175404)
Supplement: Supplementary file 1 [file molecules-27-05404-s001.zip]

Archive with 1 entries (1 files):
- molecules-1885520-supplementary.pdf
